# Supplementary material for: Metabolic labour division trade-offs in denitrifying microbiomes
Source: ISME J. 2025 Feb 4;19(1):wraf020. doi: 10.1093/ismejo/wraf020 (PMC11844250; doi:10.1093/ismejo/wraf020)
Supplement: Supplementary_Tables_wraf020 [file supplementary_tables_wraf020.xlsx]

## Sheet: Table S1
Table S1. Number of MAGs in publicly available literature distributed by the number of denitrification steps encoded in their genomes. The genes encoding the catalytic subunit of each enzyme was considered as proxy for the enzyme complex. The high-quality MAGs (≥90% completeness, ≤5% contamination) are represented on the right. The corresponding plot label for each dataset in Figure 1 is also ind…
				All MAGs					HQ MAGs (≥90% completeness, ≤5% contamination)
Plot	Reference	Environment	Details	Total	1 step	2 steps	3 steps	4 steps	Total	1 step	2 steps	3 steps	4 steps
A	Speth et al. 2016	WWTP	Anammox granules	17	5	11	1	0	11	1	8	0	0
B*	Valk et al. 2022	WWTP	Activated sludge	149	59	67	20	3	149	59	67	20	3
C*	Roothans et al. 2024a	WWTP	Activated sludge	318	124	122	56	16	318	124	122	56	16
D	Ramírez-Fernández et al. 2021	Soil	Coastal soil	69	49	11	6	3	19	14	0	4	1
E	Pessi et al. 2022	Soil	Heathlands and meadows	110	104	6	0	-	8	6	2	0	-
F	Wang et al. 2023	Soil	Wetland	53	35	12	6	0	5	4	1	0	0
G	Zhang et al. 2024	Soil	Agricultural soils	98	40	32	16	10	84	32	30	14	8
H	Deng et al. 2024	River	Riparian soils, channel sediments, and surface water	26	18	4	2	2	0	0	0	0	0
I	Rodríguez-Ramos et al. 2022	River	Sediments	68	48	18	2	0	20	18	2	0	0
J	Wang et al. 2024	River	Sediments	97	57	27	12	1	44	28	11	5	0
K	Sun et al. 2021	Ocean	Oxygen deficient zones	26	12	12	2	0	11	2	7	2	0
L	Zhang et al. 2023	Ocean	Oxygen deficient zones	383	291	73	18	1	132	92	31	8	1
M	Zhuang et al. 2020	Lab biofilm	Anammox	22	12	5	3	2	15	9	4	1	1
N	Wang et al. 2021	Lab biofilm	Enhanced biological phosphorus removal	29	9	13	4	3	23	6	11	3	3
O**	Kantor et al. 2017	Lab biofilm	Ammonium sulfate	51	35	7	4	5	41	28	5	3	5
P**	Kantor et al. 2017	Lab biofilm	Thiocyanate	66	32	13	7	14	49	24	7	6	12
Q	Kraft et al. 2014	Lab suspended	NOx limiting	9	3	1	0	5	1	0	0	0	1
R	Hanke et al. 2016	Lab suspended	NOx limiting	13	2	2	6	3	0	0	0	0	0
S	Kim et al. 2022	Lab suspended	N2O limiting	12	2	3	1	6	6	1	2	0	3
T	Laureni et al. 2024	Lab suspended	N2O limiting	8	4	1	2	1	4	1	1	1	1
U	Laureni et al. 2024	Lab suspended	N2O excess	10	0	2	6	2	9	0	1	6	2
V	Roothans et al. 2024b	Lab suspended	NO3 excess	28	3	7	9	9	21	1	6	7	7
W	Roothans et al. 2024b	Lab suspended	NO3 excess	26	1	5	6	14	18	0	2	5	11
* 83 HQ MAGs overlapped in these two studies
** 34 MQ and 27 HQ MAGs overlapped in these two reactors

## Sheet: Table S2
Table S2. Relative abundance of MAGs in the analysed ecosystems in publicly available literature, distributed by the number of denitrification steps encoded in their genomes. The genes encoding the catalytic subunit of each enzyme was considered as proxy for the enzyme complex. The high-quality MAGs (≥90% completeness, ≤5% contamination) are represented on the right. The corresponding plot label …
				All MAGs					HQ MAGs (≥90% completeness, ≤5% contamination)
Plot	Reference	Environment	Details	Total (%)	1 step (%)	2 steps (%)	3 steps (%)	4 steps (%)	Total (%)	1 step (%)	2 steps (%)	3 steps (%)	4 steps (%)
A	Speth et al. 2016	WWTP	Anammox granules	-	-	-	-	-	-	-	-	-	-
B	Valk et al. 2022	WWTP	Activated sludge	-	-	-	-	-	-	-	-	-	-
C	Roothans et al. 2024a	WWTP	Activated sludge	21.3346	10.8748	5.83084	3.96186	0.667128	21.3346	10.8748	5.83084	3.96186	0.667128
D	Ramírez-Fernández et al. 2021	Soil	Coastal soil	-	-	-	-	-	-	-	-	-	-
E	Pessi et al. 2022	Soil	Heathlands and meadows	-	-	-	-	-	-	-	-	-	-
F	Wang et al. 2023	Soil	Wetland	-	-	-	-	-	-	-	-	-	-
G	Zhang et al. 2024	Soil	Agricultural soils	-	-	-	-	-	-	-	-	-	-
H	Deng et al. 2024	River	Riparian soils, channel sediments, and surface water	-	-	-	-	-	-	-	-	-	-
I	Rodríguez-Ramos et al. 2022	River	Sediments	-	-	-	-	-	-	-	-	-	-
J	Wang et al. 2024	River	Sediments	-	-	-	-	-	-	-	-	-	-
K	Sun et al. 2021	Ocean	Oxygen deficient zones	17.9962	11.7544	5.63413	0.607614	0	6.07651	3.20061	2.26828	0.607614	0
L	Zhang et al. 2023	Ocean	Oxygen deficient zones	10.525	7.97251	2.35649	0.196011	0	3.69254	2.44762	1.08556	0.159364	0
M	Zhuang et al. 2020	Lab biofilm	Anammox	22.8825	17.205	2.43	2.01	1.2375	15.0775	12.7	1.4325	0.5825	0.3625
N	Wang et al. 2021	Lab biofilm	Enhanced biological phosphorus removal	-	-	-	-	-	-	-	-	-	-
O	Kantor et al. 2017	Lab biofilm	Ammonium sulfate	-	-	-	-	-	-	-	-	-	-
P	Kantor et al. 2017	Lab biofilm	Thiocyanate	-	-	-	-	-	-	-	-	-	-
Q	Kraft et al. 2014	Lab suspended	NOx limiting	-	-	-	-	-	-	-	-	-	-
R	Hanke et al. 2016	Lab suspended	NOx limiting	-	-	-	-	-	-	-	-	-	-
S	Kim et al. 2022	Lab suspended	N2O limiting	-	-	-	-	-	-	-	-	-	-
T	Laureni et al. 2024	Lab suspended	N2O limiting	71.1	1	0.3	67.9	1.9	3.2	0.2	0.3	0.8	1.9
U	Laureni et al. 2024	Lab suspended	N2O excess	94.5	0	0.7	87.9	5.9	94.1	0	0.3	87.9	5.9
V	Roothans et al. 2024b	Lab suspended	NO3 excess	81.96	1.73	12.45	22.44	45.34	80.6	1.24	12.44	22.13	44.79
W	Roothans et al. 2024b	Lab suspended	NO3 excess	66.7	0.89	2.66	6.93	56.22	58.02	0	1.64	6.91	49.47

## Sheet: Table S3
Table S3. Number of high-quality MAGs recovered from literature distributed by the number of denitrification steps encoded in their genomes and the different denitrification genes. The corresponding plot label for each dataset in Figure 1 is also indicated. Studies B,C and O,P have MAGs in common, as indicated in the last rows of this table. The quality and functional annotations (i.e. the identi…
					HQ MAGs (≥90% completeness, ≤5% contamination)
Plot	Reference	Environment	Details	Den steps	Total nar/nap	Total nir	Total nor	Total nos	narG/Z	napA	nirK	nirS	norZ	norB	nosZI	nosZII	Total
A	Speth et al. 2016	WWTP	Anammox granules	1	0	0	0	1	0	0	0	0	0	0	-	-	1
A	Speth et al. 2016	WWTP	Anammox granules	2	3	3	5	5	3	1	3	0	2	3	-	-	8
A	Speth et al. 2016	WWTP	Anammox granules	3	0	0	0	0	0	0	0	0	0	0	-	-	0
A	Speth et al. 2016	WWTP	Anammox granules	4	0	0	0	0	0	0	0	0	0	0	-	-	0
B	Valk et al. 2022	WWTP	Activated sludge	1	13	14	9	23	13	0	10	4	-	-	-	-	59
B	Valk et al. 2022	WWTP	Activated sludge	2	27	32	39	36	17	12	14	19	-	-	-	-	67
B	Valk et al. 2022	WWTP	Activated sludge	3	13	15	17	15	9	6	7	8	-	-	-	-	20
B	Valk et al. 2022	WWTP	Activated sludge	4	3	3	3	3	0	3	0	3	-	-	-	-	3
C	Roothans et al. 2024a	WWTP	Activated sludge	1	35	28	26	35	35	3	19	10	15	13	0	35	124
C	Roothans et al. 2024a	WWTP	Activated sludge	2	51	59	82	52	41	17	40	21	39	50	5	46	122
C	Roothans et al. 2024a	WWTP	Activated sludge	3	40	45	43	40	29	15	25	22	11	34	13	25	56
C	Roothans et al. 2024a	WWTP	Activated sludge	4	16	16	16	16	4	13	2	14	6	10	11	3	16
D	Ramírez-Fernández et al. 2021	Soil	Coastal soil	1	11	1	2	0	11	0	0	1	-	-	-	-	14
D	Ramírez-Fernández et al. 2021	Soil	Coastal soil	2	0	0	0	0	0	0	0	0	-	-	-	-	0
D	Ramírez-Fernández et al. 2021	Soil	Coastal soil	3	4	2	2	4	4	0	0	2	-	-	-	-	4
D	Ramírez-Fernández et al. 2021	Soil	Coastal soil	4	1	1	1	1	0	1	0	1	-	-	-	-	1
E	Pessi et al. 2022	Soil	Heathlands and meadows	1	0	2	2	2	-	-	2	1	-	-	-	-	6
E	Pessi et al. 2022	Soil	Heathlands and meadows	2	0	0	2	2	-	-	0	0	-	-	-	-	2
E	Pessi et al. 2022	Soil	Heathlands and meadows	3	0	0	0	0	-	-	0	0	-	-	-	-	0
E	Pessi et al. 2022	Soil	Heathlands and meadows	4	-	-	-	-	-	-	-	-	-	-	-	-	-
F	Wang et al. 2023	Soil	Wetland	1	0	2	0	2	0	0	2	0	-	-	-	-	4
F	Wang et al. 2023	Soil	Wetland	2	0	1	0	1	0	1	0	0	-	-	-	-	1
F	Wang et al. 2023	Soil	Wetland	3	0	0	0	0	0	0	0	0	-	-	-	-	0
F	Wang et al. 2023	Soil	Wetland	4	0	0	0	0	0	0	0	0	-	-	-	-	0
G	Zhang et al. 2024	Soil	Agricultural soils	1	8	12	5	7	-	-	-	-	-	-	-	-	32
G	Zhang et al. 2024	Soil	Agricultural soils	2	13	21	18	8	-	-	-	-	-	-	-	-	30
G	Zhang et al. 2024	Soil	Agricultural soils	3	9	12	12	9	-	-	-	-	-	-	-	-	14
G	Zhang et al. 2024	Soil	Agricultural soils	4	8	8	8	8	-	-	-	-	-	-	-	-	8
H	Deng et al. 2024	River	Riparian soils, channel sediments, and surface water	1	0	0	0	0	-	-	-	-	-	-	-	-	0
H	Deng et al. 2024	River	Riparian soils, channel sediments, and surface water	2	0	0	0	0	-	-	-	-	-	-	-	-	0
H	Deng et al. 2024	River	Riparian soils, channel sediments, and surface water	3	0	0	0	0	-	-	-	-	-	-	-	-	0
H	Deng et al. 2024	River	Riparian soils, channel sediments, and surface water	4	0	0	0	0	-	-	-	-	-	-	-	-	0
I	Rodríguez-Ramos et al. 2022	River	Sediments	1	4	5	5	4	4	0	5	0	-	-	-	-	18
I	Rodríguez-Ramos et al. 2022	River	Sediments	2	2	2	0	0	2	0	2	0	-	-	-	-	2
I	Rodríguez-Ramos et al. 2022	River	Sediments	3	0	0	0	0	0	0	0	0	-	-	-	-	0
I	Rodríguez-Ramos et al. 2022	River	Sediments	4	0	0	0	0	0	0	0	0	-	-	-	-	0
J	Wang et al. 2024	River	Sediments	1	17	1	7	3	14	4	-	-	-	-	-	-	28
J	Wang et al. 2024	River	Sediments	2	8	4	6	4	4	7	-	-	-	-	-	-	11
J	Wang et al. 2024	River	Sediments	3	4	1	5	5	2	2	-	-	-	-	-	-	5
J	Wang et al. 2024	River	Sediments	4	0	0	0	0	0	0	-	-	-	-	-	-	0
K	Sun et al. 2021	Ocean	Oxygen deficient zones	1	1	1	0	0	-	-	-	-	-	-	-	-	2
K	Sun et al. 2021	Ocean	Oxygen deficient zones	2	7	3	2	2	-	-	-	-	-	-	-	-	7
K	Sun et al. 2021	Ocean	Oxygen deficient zones	3	2	2	1	1	-	-	-	-	-	-	-	-	2
K	Sun et al. 2021	Ocean	Oxygen deficient zones	4	0	0	0	0	-	-	-	-	-	-	-	-	0
L	Zhang et al. 2023	Ocean	Oxygen deficient zones	1	41	6	35	10	24	20	3	3	-	-	-	-	92
L	Zhang et al. 2023	Ocean	Oxygen deficient zones	2	27	7	23	5	15	18	5	2	-	-	-	-	31
L	Zhang et al. 2023	Ocean	Oxygen deficient zones	3	8	6	8	2	4	5	3	3	-	-	-	-	8
L	Zhang et al. 2023	Ocean	Oxygen deficient zones	4	1	1	1	1	0	1	0	1	-	-	-	-	1
M	Zhuang et al. 2020	Lab biofilm	Anammox	1	2	1	4	2	0	2	1	0	4	0	0	2	9
M	Zhuang et al. 2020	Lab biofilm	Anammox	2	2	3	1	2	1	1	3	0	1	0	1	1	4
M	Zhuang et al. 2020	Lab biofilm	Anammox	3	1	1	1	0	0	1	1	0	0	1	0	0	1
M	Zhuang et al. 2020	Lab biofilm	Anammox	4	1	1	1	1	0	1	0	1	0	1	0	1	1
N	Wang et al. 2021	Lab biofilm	Enhanced biological phosphorus removal	1	1	2	0	3	-	-	-	-	-	-	-	-	6
N	Wang et al. 2021	Lab biofilm	Enhanced biological phosphorus removal	2	5	5	4	8	-	-	-	-	-	-	-	-	11
N	Wang et al. 2021	Lab biofilm	Enhanced biological phosphorus removal	3	2	3	2	2	-	-	-	-	-	-	-	-	3
N	Wang et al. 2021	Lab biofilm	Enhanced biological phosphorus removal	4	3	3	3	3	-	-	-	-	-	-	-	-	3
O	Kantor et al. 2017	Lab biofilm	Ammonium sulfate	1	12	6	6	4	11	1	-	-	-	-	-	-	28
O	Kantor et al. 2017	Lab biofilm	Ammonium sulfate	2	4	2	2	2	3	1	-	-	-	-	-	-	5
O	Kantor et al. 2017	Lab biofilm	Ammonium sulfate	3	1	3	3	2	1	0	-	-	-	-	-	-	3
O	Kantor et al. 2017	Lab biofilm	Ammonium sulfate	4	5	5	5	5	4	2	-	-	-	-	-	-	5
P	Kantor et al. 2017	Lab biofilm	Thiocyanate	1	5	7	5	7	5	0	-	-	-	-	-	-	24
P	Kantor et al. 2017	Lab biofilm	Thiocyanate	2	5	5	2	2	5	0	-	-	-	-	-	-	7
P	Kantor et al. 2017	Lab biofilm	Thiocyanate	3	4	5	6	3	3	1	-	-	-	-	-	-	6
P	Kantor et al. 2017	Lab biofilm	Thiocyanate	4	12	12	12	12	10	3	-	-	-	-	-	-	12
Q	Kraft et al. 2014	Lab suspended	NOx limiting	1	0	0	0	0	0	0	-	-	-	-	-	-	0
Q	Kraft et al. 2014	Lab suspended	NOx limiting	2	0	0	0	0	0	0	-	-	-	-	-	-	0
Q	Kraft et al. 2014	Lab suspended	NOx limiting	3	0	0	0	0	0	0	-	-	-	-	-	-	0
Q	Kraft et al. 2014	Lab suspended	NOx limiting	4	1	1	1	1	1	0	-	-	-	-	-	-	1
R	Hanke et al. 2016	Lab suspended	NOx limiting	1	0	0	0	0	-	-	-	-	-	-	-	-	0
R	Hanke et al. 2016	Lab suspended	NOx limiting	2	0	0	0	0	-	-	-	-	-	-	-	-	0
R	Hanke et al. 2016	Lab suspended	NOx limiting	3	0	0	0	0	-	-	-	-	-	-	-	-	0
R	Hanke et al. 2016	Lab suspended	NOx limiting	4	0	0	0	0	-	-	-	-	-	-	-	-	0
S	Kim et al. 2022	Lab suspended	N2O limiting	1	1	0	0	0	0	1	0	0	-	-	-	-	1
S	Kim et al. 2022	Lab suspended	N2O limiting	2	1	1	1	1	1	0	1	0	-	-	-	-	2
S	Kim et al. 2022	Lab suspended	N2O limiting	3	0	0	0	0	0	0	0	0	-	-	-	-	0
S	Kim et al. 2022	Lab suspended	N2O limiting	4	3	3	3	3	1	2	0	3	-	-	-	-	3
T	Laureni et al. 2024	Lab suspended	N2O limiting	1	0	0	1	0	0	0	0	0	-	-	0	0	1
T	Laureni et al. 2024	Lab suspended	N2O limiting	2	0	1	1	0	0	0	1	0	-	-	0	0	1
T	Laureni et al. 2024	Lab suspended	N2O limiting	3	0	1	1	1	0	0	1	0	-	-	0	1	1
T	Laureni et al. 2024	Lab suspended	N2O limiting	4	1	1	1	1	1	1	0	1	-	-	0	1	1
U	Laureni et al. 2024	Lab suspended	N2O excess	1	0	0	0	0	0	0	0	0	-	-	0	0	0
U	Laureni et al. 2024	Lab suspended	N2O excess	2	0	0	1	1	0	0	0	0	-	-	0	1	1
U	Laureni et al. 2024	Lab suspended	N2O excess	3	2	6	4	6	1	1	3	3	-	-	2	4	6
U	Laureni et al. 2024	Lab suspended	N2O excess	4	2	2	2	2	2	0	2	0	-	-	0	2	2
V	Roothans et al. 2024b	Lab suspended	NO3 excess	1	1	0	0	0	1	0	0	0	0	0	0	0	1
V	Roothans et al. 2024b	Lab suspended	NO3 excess	2	3	3	2	4	3	0	3	1	0	2	2	2	6
V	Roothans et al. 2024b	Lab suspended	NO3 excess	3	4	7	5	5	4	0	5	3	0	5	3	2	7
V	Roothans et al. 2024b	Lab suspended	NO3 excess	4	7	7	7	7	7	3	4	5	3	7	6	1	7
W	Roothans et al. 2024b	Lab suspended	NO3 excess	1	0	0	0	0	0	0	0	0	0	0	0	0	0
W	Roothans et al. 2024b	Lab suspended	NO3 excess	2	1	2	1	0	1	0	2	0	0	1	0	0	2
W	Roothans et al. 2024b	Lab suspended	NO3 excess	3	2	5	4	4	2	0	4	2	2	3	2	2	5
W	Roothans et al. 2024b	Lab suspended	NO3 excess	4	11	11	11	11	11	2	6	7	5	10	11	0	11
B, C	Valk et al. 2022; Roothans et al. 2024a	WWTP	Overlapping MAGs in the two studies	1	7	8	4	10	7	0	5	4	-	-	-	-	29
B, C	Valk et al. 2022; Roothans et al. 2024a	WWTP	Overlapping MAGs in the two studies	2	14	21	19	14	10	7	9	13	-	-	-	-	68
B, C	Valk et al. 2022; Roothans et al. 2024a	WWTP	Overlapping MAGs in the two studies	3	11	13	13	14	7	6	6	7	-	-	-	-	51
B, C	Valk et al. 2022; Roothans et al. 2024a	WWTP	Overlapping MAGs in the two studies	4	3	3	3	3	0	3	0	3	-	-	-	-	12
O, P	Kantor et al. 2017	Lab biofilm	Overlapping MAGs in the two reactors	1	13	7	7	8	12	1	-	-	-	-	-	-	35
O, P	Kantor et al. 2018	Lab biofilm	Overlapping MAGs in the two reactors	2	7	5	3	3	6	1	-	-	-	-	-	-	18
O, P	Kantor et al. 2019	Lab biofilm	Overlapping MAGs in the two reactors	3	4	6	7	4	3	1	-	-	-	-	-	-	21
O, P	Kantor et al. 2020	Lab biofilm	Overlapping MAGs in the two reactors	4	12	12	12	12	10	3	-	-	-	-	-	-	48

## Sheet: Table S4
Table S4. Characteristics from the ecosystems included in Figures 1 and 2. The studies are ordered based on Figure 1, and the corresponding plot number is indicated. The organic carbon and nitrogen oxides supplied to the systems, and the biomass retention times were mainly defined for the laboratory studies. The quality and functional annotations (i.e. the identification of the catalytic subunit …
Plot	Reference	Environment	Details	Organic carbon	NOx	Biomass retention (d)
A	Speth et al. 2016	WWTP	Anammox granules	-	Mix a	-
B	Valk et al. 2022	WWTP	Activated sludge	-	Mix a	11-15
C	Roothans et al. 2024	WWTP	Activated sludge	-	Mix a	11-15
D	Ramírez-Fernández et al. 2021	Soil	Coastal soil	-	Mix	-
E	Pessi et al. 2022	Soil	Heathlands and meadows	-	Mix	-
F	Wang et al. 2023	Soil	Wetland	-	Mix	-
G	Zhang et al. 2024	Soil	Agricultural soils	-	Mix	-
H	Deng et al. 2024	River	Riparian soils, channel sediments, and surface water	-	Mix	-
I	Rodríguez-Ramos et al. 2022	River	Sediments	-	Mix	-
J	Wang et al. 2024	River	Sediments	-	Mix	-
K	Sun et al. 2021	Ocean	Oxygen deficient zones	-	Mix	-
L	Zhang et al. 2023	Ocean	Oxygen deficient zones	-	Mix	-
M	Zhuang et al. 2020	Lab biofilm	Anammox	-	Mix a	-
N	Wang et al. 2021	Lab biofilm	Enhanced biological phosphorus removal	Acetate, propionate	NO2-	-
O	Kantor et al. 2017	Lab biofilm	Ammonium sulfate	Molasses	Mix a	-
P	Kantor et al. 2017	Lab biofilm	Thiocyanate	Molasses	Mix a	-
Q	Kraft et al. 2014	Lab suspended	NOx limiting	Glucose, acetate, aminoacids	Mainly NO2-, some NO3-	0.6
R	Hanke et al. 2016	Lab suspended	NOx limiting	Glucose, acetate, aminoacids	Mainly NO2-, some NO3-	2.8
S	Kim et al. 2022	Lab suspended	N2O limiting	Acetate	N2O	1.6
T	Laureni et al. 2024	Lab suspended	N2O limiting	Acetate	N2O	7
U	Laureni et al. 2024	Lab suspended	N2O excess	Acetate	N2O	7
V	Roothans et al. 2024	Lab suspended	NO3- excess	Acetate, propionate, butyrate	NO3-	2
W	Roothans et al. 2024	Lab suspended	NO3- excess	Acetate, propionate, butyrate	NO3-	2
	a NH4+ (or NH4+ precursor) was one of the substrates, providing different NOx for denitrification
